# Supplementary material for: Fine grained compositional analysis of Port Everglades Inlet microbiome using high throughput DNA sequencing
Source: PeerJ. 2018 May 8;6:e4671. doi: 10.7717/peerj.4671 (PMC5947159; doi:10.7717/peerj.4671)
Supplement: Table S2 — Results of the multiple comparisons PERMANOVA test using Bray–Curtis distance. Benjamini/Hochberg corrections were used to account for multiple comparisons. [file peerj-06-4671-s002.xlsx]

## Sheet: Sheet1
Group 1	Group 2	p-value	q-value
April	May	0.029	0.042
	June	0.038	0.043
	July	0.027	0.042
	August	0.028	0.042
	September	0.028	0.042
	October	0.023	0.042
	November	0.025	0.042
	December	0.025	0.042
	January	0.022	0.042
	February	0.036	0.042
	March	0.028	0.042
August	September	0.027	0.042
	October	0.024	0.042
	November	0.023	0.042
	December	0.025	0.042
	January	0.034	0.042
	February	0.021	0.042
	March	0.036	0.042
	May	0.024	0.042
	June	0.024	0.042
	July	0.128	0.128
December	January	0.031	0.042
	February	0.027	0.042
	March	0.033	0.042
	May	0.029	0.042
	June	0.034	0.042
	July	0.021	0.042
	September	0.031	0.042
	October	0.023	0.042
	November	0.052	0.057
February	March	0.125	0.127
	May	0.034	0.042
	June	0.033	0.042
	July	0.032	0.042
	September	0.029	0.042
	October	0.031	0.042
	November	0.038	0.043
	January	0.054	0.058
January	March	0.025	0.042
	May	0.03	0.042
	June	0.032	0.042
	July	0.025	0.042
	September	0.027	0.042
	October	0.035	0.042
	November	0.025	0.042
July	September	0.089	0.093
	October	0.09	0.093
	November	0.04	0.045
	March	0.031	0.042
	May	0.034	0.042
	June	0.081	0.086
June	September	0.026	0.042
	October	0.032	0.042
	November	0.033	0.042
	March	0.032	0.042
	May	0.036	0.042
March	May	0.033	0.042
	September	0.011	0.042
	October	0.024	0.042
	November	0.02	0.042
May	September	0.026	0.042
	October	0.026	0.042
	November	0.026	0.042
November	September	0.027	0.042
	October	0.036	0.042
October	September	0.025	0.042
