# Supplementary material for: Fine grained compositional analysis of Port Everglades Inlet microbiome using high throughput DNA sequencing
Source: PeerJ. 2018 May 8;6:e4671. doi: 10.7717/peerj.4671 (PMC5947159; doi:10.7717/peerj.4671)
Supplement: Table S3 — There was no significant differences in relative abundance of any taxa in this group over the year. W values indicate statistical significance. High W values indicate significant differences in abundance levels of data. [file peerj-06-4671-s003.xlsx]

## Sheet: Ent_Camp_Vib_Month
	Percentile	0	25	50	75	100	0	25	50	75	100	Reject null hypothesis	W
Classification	OTU	Dry	Dry	Dry	Dry	Dry	Wet	Wet	Wet	Wet	Wet		0
Arcobacter unidentified sp. 1	08d21e87ae61e1f7de5a2c6dc511a81e	1	1	1	1	1	1	1	1	1	19	FALSE	0
Pseudoalteromonas unidentified sp. 1	58303f0013499eddc8e8a4e86b1f92c9	1	1	1	1	21	1	1	1	1	1	FALSE	0
Arcobacter unidentified sp. 2	90c3a7df84edba2af61964f0ed2bd398	1	1	1	1	1	1	1	1	1	11	FALSE	0
Arcobacter unidentified sp. 3	cacb5fe38c1f59193b436ba253384b80	1	1	1	1	35	1	1	1	1	1	FALSE	0
Sulfurimonas unidentified sp. 1	06b259e2e38887f75f1f125f2b4b1d94	1	1	1	1	1	1	1	1	1	12	FALSE	0
Unclassified Campylobacterales	cf6344785eb96ac9daafe678ea2035b4	1	1	1	1	6	1	1	1	1	1	FALSE	0
Arcobacter unidentified sp. 4	4f2ae7a9253db407fd7ec6056141d243	1	1	1	1	1	1	1	1	1	13	FALSE	0
Unclassified Vibrionales	e19b5855f6cf453075355ca64d7e73a4	1	1	1	7	52	1	1	1	1	43	FALSE	1
Sulfurimonas unidentified sp. 2	034b435cd7302d5f9866a718556b9fea	1	1	1	1	21	1	1	1	1	1	FALSE	0
Arcobacter unidentified sp. 5	ed7c44ae8a3669af381d9e761034e5ea	1	1	1	1	1	1	1	1	1	11	FALSE	0
Unclassified Vibrionales	d754eaf43c9024789ae35741e2c789aa	1	1	46.5	65.75	112	1	1	1	60.25	101	FALSE	0
Unclassified Helicobacteraceae	953dd48663d2910024845366193b2a8c	1	1	1	1	14	1	1	1	1	1	FALSE	0
Arcobacter unidentified sp. 6	307d1d858213f2fa2aeca1ed2bad33f8	1	1	1	24.25	45	1	1	9	29.25	67	FALSE	0
Arcobacter unidentified sp. 7	fbfdcde7d7eff3097d2c4735f7e31e85	1	1	1	1	1	1	1	1	1	19	FALSE	0
Unclassified Vibrionaceae	a36c244b7dcecb42f27b29f9760cf24b	1	1	1	1	1	1	1	1	1	48	FALSE	0
Unclassified Campylobacterales	83de27b3dfb49316202e685b2eefa25d	1	1	1	1	1	1	1	1	1	18	FALSE	0
Unclassified Vibrionaceae	a713a4d6822c6eb28b74688039315a3b	1	1	1	1	33	1	1	1	1	1	FALSE	0
Arcobacter unidentified sp. 8	de476447be1f5c6a9c219bd7298dcfa4	1	1	1	1	22	1	1	1	1	31	FALSE	0
Unclassified Enterobacteriaceae	648ca3a4030bf6e5169918b9940f0806	1	1	1	1	43	1	1	1	1	20	FALSE	0
Unclassified Helicobacteraceae	b49d1608b18a681eed58957827692aea	1	1	1	1	1	1	1	1	1	9	FALSE	1
Arcobacter cryaerophilus	b804780912e32c590bcb0d54584defbf	1	1	1	1	39	1	1	1	1	1	FALSE	0
Unclassified Helicobacteraceae	9152c1e39009ac955bc11fb31a8a6376	1	1	1	1	1	1	1	1	1	10	FALSE	0
Unclassified Vibrionaceae	9e19b36ec7c5ff10b47a138fcc38f80c	1	1	1	1	1	1	1	1	1	80	FALSE	0
Unclassified Campylobacterales	1e1e8b9055c688de74376163ffe36866	1	1	1	1	1	1	1	1	1	16	FALSE	0
Unclassified Campylobacterales	615a51e918f6d91c88185160da64f3ae	1	1	1	1	21	1	1	1	1	1	FALSE	0
Pseudoalteromonas unidentified sp. 2	d6916866056b9c33705e9cc7feab7452	1	1	1	7.25	43	1	1	1	1	41	FALSE	0
Arcobacter unidentified sp. 9	e9e813abb3350392440d486f209b4920	1	1	1	1	1	1	1	1	1	23	FALSE	0
Unclassified Vibrionaceae	81d0f2e84f127d18a290f4ea508a5c2a	1	1	1	1	1	1	1	1	1	65	FALSE	0
Unclassified Vibrionaceae	5b4d05a8fd54f285829b431aeaf5da42	1	1	1	1	45	1	1	1	17	40	FALSE	0
Pseudoalteromonas unidentified sp. 3	84e4aeb1472429c27492afb1bb4e2e2c	1	1	1	1	1	1	1	1	1	6	FALSE	0
Unclassified Helicobacteraceae	2d31297a53caf60f52c9bd885c9478fd	1	1	1	1	26	1	1	1	1	19	FALSE	0
Arcobacter unidentified sp. 10	380a041b228b3a4be69f3330643c4611	1	1	1	1	1	1	1	1	1	23	FALSE	0
Vibrio unidentified sp. 1	68a422c24ab1c955bb13f2b37b09d1b3	1	1	1	1	1	1	1	1	1	26	FALSE	1
Unclassified Pseudoalteromonadaceae	a74db146eadbc3d3c3ce46c7ff88cfe3	1	1	1	1	73	1	1	1	1	18	FALSE	0
Unclassified Vibrionaceae	7d587f194a4a2dff926bcb600994b9e1	1	1	1	1	22	1	1	1	1	1	FALSE	0
Arcobacter unidentified sp. 11	1cb387b359aa02e9ab90e6c9f22916b7	1	1	1	1	32	1	1	1	1	42	FALSE	0
Arcobacter unidentified sp. 12	a8d9e592e80281384718ee2584881108	1	1	1	1	31	1	1	1	1	21	FALSE	0
Unclassified Vibrionales	8a4c06864fae790ccbc2d91c8b30df4a	1	1	1	1	1	1	1	1	1	5	FALSE	0
Enterovibrio unidentified sp. 1	d912b16582e8947d93849decf093f153	1	1	1	1	1	1	1	1	1	68	FALSE	0
Unclassified Helicobacteraceae	983f1f9b083ed1e3bfeb4ac9d92fdc3a	1	1	1	1	1	1	1	1	1	9	FALSE	0
Enterovibrio unidentified sp. 2	29f9de4f785dd32580962b5f025d89a9	1	1	1	1	32	1	1	1	1	33	FALSE	0
Unclassified Vibrionales	fe47e300ac398f4924dd6a08a6b10ef4	1	1	1	1	12	1	1	1	1	1	FALSE	0
Unclassified Vibrionaceae	8dbab8e91350a3a8e40778f9864f20f3	1	1	1	1	1	1	1	1	1	37	FALSE	0
Unclassified Vibrionales	4f48263620ec26990f1417e11785fe96	1	1	1	1	9	1	1	1	1	1	FALSE	0
Arcobacter unidentified sp. 13	43bc527562977d557b841334b9a793cc	1	1	1	1	18	1	1	1	1	23	FALSE	0
Unclassified Helicobacteraceae	980206c80fce5160d06abf8c46b64619	1	1	1	1	9	1	1	1	1	1	FALSE	0
Unclassified Helicobacteraceae	39965f96cfc1854eff4913abf0b5a23b	1	1	1	1	25	1	1	1	1	1	FALSE	0
Photobacterium unidentified sp. 1	9b765cf03ac9aa0aaa51ed7cae32a059	1	1	1	1	10	1	1	1	1	82	FALSE	0
Sulfurimonas unidentified sp. 2	759db0128dd1f768bd46ee2c6f1132d7	1	1	1	1	30	1	1	1	1	20	FALSE	2
Sulfurimonas unidentified sp. 3	375a05c152ffbe566b7c8e80aaf1a4ef	1	1	18	32.75	44	1	1	1	1	37	FALSE	0
Unclassified Campylobacterales	0bdd47d9d65540ab7c1ebe3eb388f1c4	1	1	1	1	1	1	1	1	1	7	FALSE	0
Pseudoalteromonas unidentified sp. 4	27aedebd35ce21e3d3a3d7e7eb45829c	1	1	1	1	1	1	1	1	1	21	FALSE	0
Pseudoalteromonas unidentified sp. 5	9f4a8e91137100d8896624b4648992b7	1	1	1	1	16	1	1	1	1	19	FALSE	0
Unclassified Helicobacteraceae	990e233d8568c6695532f8b336c4f7b6	1	1	1	1	11	1	1	1	5.25	11	FALSE	0
Sulfurimonas unidentified sp. 4	ffe810e4f1422e669a5921c9e23f8eb7	1	1	1	1	1	1	1	1	1	33	FALSE	0
Photobacterium unidentified sp. 2	9b98d274493a33ae9ee36a12d7f88784	1	1	1	1	1	1	1	1	1	23	FALSE	0
Pseudoalteromonas unidentified sp. 6	dfcb1f5a50bb7402945a7d317b255985	1	1	1	1	1	1	1	1	1	31	FALSE	0
Arcobacter unidentified sp. 14	c5588e34c0f6b9a45b018650b7ca9462	1	1	1	1	1	1	1	1	1	21	FALSE	0
Unclassified Vibrionaceae	5cc2c1ee0fed8d10df94ca7161309f52	1	1	1	1	1	1	1	1	1	23	FALSE	0
Arcobacter unidentified sp. 15	5c0c79b0c8d3e63bfdc4210ce883d0c6	1	1	1	1	1	1	1	1	1	8	FALSE	0
Unclassified Campylobacterales	01dca753a4b6c026295e5cc22e214fcc	1	1	1	1	8	1	1	1	1	1	FALSE	0
Arcobacter unidentified sp. 16	e97131a325993954dd253c16d9e362a6	1	1	1	1	23	1	1	1	1	1	FALSE	0
Sulfurimonas unidentified sp. 5	543164fdedc79448bef716a96203beb0	1	1	1	1	37	1	1	1	1	1	FALSE	0
Unclassified Vibrionaceae	e43c49ba182084a2dcf3e2c5551dc99f	1	1	1	1	1	1	1	1	1	12	FALSE	0
Unclassified Vibrionales	94e5eefa03c001a9cfb019a926aee65c	1	1	1	1	6	1	1	1	1	1	FALSE	0
Sulfurimonas unidentified sp. 6	c6128b8bd41e924079ed314ed264c724	1	1	1	5.25	39	1	1	1	1	27	FALSE	2
Arcobacter unidentified sp. 17	f6e61c122bbfddf6839beb0124a7eb00	1	1	1	1	62	1	1	1	1	1	FALSE	0
Unclassified Vibrionaceae	4c56c87541abcd5bd3a4f2998697cbba	1	1	1	1	84	1	1	1	1	31	FALSE	0
Pseudoalteromonas unidentified sp. 7	9b31a920a32d1bed71fe6dd2c477888b	1	1	1	1	1	1	1	1	1	8	FALSE	0
Arcobacter unidentified sp. 18	6428623b23fbdcf769f30b42661c3c88	1	1	1	1	33	1	1	1	1	1	FALSE	0
Pseudoalteromonas unidentified sp. 8	2c584fca9698fad2a5821e22911f5575	1	1	1	1	45	1	1	1	1	41	FALSE	0
Enterovibrio unidentified sp. 3	7a10e0c36eb16226e40b3c156ca78e02	1	1	1	1	1	1	1	1	1	31	FALSE	0
Sulfurimonas unidentified sp. 7	1f6d7f6ee4a6936cbdb8ba46e9b3c624	1	1	1	1	20	1	1	1	1	27	FALSE	0
Arcobacter unidentified sp. 19	7678a60f3c533bc8bd2d9a9a99b80047	1	1	1	1	1	1	1	1	1	15	FALSE	0
Pseudoalteromonas unidentified sp. 9	e3ed4d2cc5e2d2c67f599b08df821184	1	1	1	1	1	1	1	1	1	11	FALSE	0
Unclassified Campylobacteraceae	c9d2954a895bd0c2a8c1ff3a313937c3	1	1	1	1	1	1	1	1	1	15	FALSE	0
Vibrio unidentified sp. 2	9868fa19feaabe2f37ca5e74d4feae22	1	1	1	69.5	91	1	1	1	47.75	88	FALSE	0
Sulfurimonas unidentified sp. 8	a8661ed3aaf9abd88094d3ada35b7920	1	1	1	1	1	1	1	1	1	14	FALSE	0
Unclassified Helicobacteraceae	273efb475fc2f9265744e29287c36152	1	1	1	1	22	1	1	1	1	1	FALSE	0
Pseudoalteromonas unidentified sp. 10	f3466662c0f1641f7d69e42deee1ddfb	1	1	1	1	26	1	1	1	1	1	FALSE	0
Enterovibrio unidentified sp. 4	93c4a7ee3efa6b666649fce255526be7	1	1	1	1	33	1	1	1	1	25	FALSE	0
Pseudoalteromonas unidentified sp. 11	ddd51cdcba89e5a076c1bc3f355df9df	1	1	1	1	1	1	1	1	1	18	FALSE	0
Unclassified Pseudoalteromonadaceae	ad3cd6baf4d7da97b1e4f08cc86d04ce	1	1	1	1	1	1	1	1	1	19	FALSE	0
Unclassified Vibrionaceae	f79d8d049c2a20653595540a0a9d6e63	1	1	1	1	1	1	1	1	1	48	FALSE	7
