# Supplementary material for: Fine grained compositional analysis of Port Everglades Inlet microbiome using high throughput DNA sequencing
Source: PeerJ. 2018 May 8;6:e4671. doi: 10.7717/peerj.4671 (PMC5947159; doi:10.7717/peerj.4671)
Supplement: Supplemental Information 2 — The mapping file containing metadata of PEI water samples. This file was used for downstream bioinformatics processing. [file peerj-06-4671-s010.xlsx]

## Sheet: Lauren_Mapping_File.csv
#SampleID	BarcodeSequence	LinkerPrimerSequence	InputFileName	MonthSampleTaken	Location	Salinity	WaterTemperature	Season	Weather	Date
PE12			PE12.fasta	July	M9	26	30	Wet	Rain	2013-07-10
PE15			PE15.fasta	July	M9	14.5	30	Wet	Rain	2013-07-19
PE17			PE17.fasta	July	BB	17	30	Wet	Rain	2013-07-23
PE18			PE18.fasta	July	M9	17	30	Wet	Rain	2013-07-23
PE20			PE20.fasta	August	BB	22.5	30	Wet	Rain	2013-08-03
PE21			PE21.fasta	August	M9	22.5	30	Wet	Rain	2013-08-03
PE26			PE26.fasta	August	BB	22.5	29.44	Wet	Rain	2013-08-17
PE27			PE27.fasta	August	M9	22.5	29.44	Wet	Rain	2013-08-17
PE32			PE32.fasta	September	BB	24	28.9	Wet	No Rain	2013-09-05
PE33			PE33.fasta	September	M9	24	28.9	Wet	No Rain	2013-09-05
PE41			PE41.fasta	September	BB	24	28.9	Wet	No Rain	2013-09-27
PE42			PE42.fasta	September	M9	24	28.9	Wet	No Rain	2013-09-27
PE44			PE44.fasta	October	BB	24	28.9	Wet	Rain	2013-10-03
PE45			PE45.fasta	October	M9	24	28.9	Wet	Rain	2013-10-03
PE50			PE50.fasta	October	BB	30	28.9	Wet	No Rain	2013-10-17
PE51			PE51.fasta	October	M9	30	28.9	Wet	No Rain	2013-10-17
PE55			PE55.fasta	November	BB	33	28.3	Wet	No Rain	2013-11-01
PE56			PE56.fasta	November	M9	33	28.3	Wet	No Rain	2013-11-01
PE64			PE64.fasta	November	M9	31	27.2	Wet	Rain	2013-11-21
PE66			PE66.fasta	November	BB	31	27.2	Wet	Rain	2013-11-21
PE67			PE67.fasta	December	BB	31	25.6	Dry	No Rain	2013-12-05
PE68			PE68.fasta	December	M9	31	25.6	Dry	No Rain	2013-12-05
PE73			PE73.fasta	December	BB	31	28.3	Dry	No Rain	2013-12-15
PE74			PE74.fasta	December	M9	31	28.3	Dry	No Rain	2013-12-15
PE82			PE82.fasta	January	BB	32	25.6	Dry	Rain	2014-01-15
PE83			PE83.fasta	January	M9	32	25.6	Dry	Rain	2014-01-15
PE89			PE89.fasta	January	BB	31	25	Dry	No Rain	2014-01-31
PE90			PE90.fasta	January	M9	31	25	Dry	No Rain	2014-01-31
PE92			PE92.fasta	February	BB	28	25	Dry	No Rain	2014-02-07
PE93			PE93.fasta	February	M9	28	25	Dry	No Rain	2014-02-07
PE101			PE101.fasta	February	BB	34	24.4	Dry	No Rain	2014-02-28
PE102			PE102.fasta	February	M9	34	24.4	Dry	No Rain	2014-02-28
PE104			PE104.fasta	March	BB	33	25	Dry	No Rain	2014-03-08
PE105			PE105.fasta	March	M9	33	25	Dry	No Rain	2014-03-08
PE113			PE113.fasta	March	BB	34	23.9	Dry	Rain	2014-03-28
PE114			PE114.fasta	March	M9	34	23.9	Dry	Rain	2014-03-28
PE119			PE119.fasta	April	BB	35	25	Dry	Rain	2014-04-11
PE120			PE120.fasta	April	M9	35	25	Dry	Rain	2014-04-11
PE125			PE125.fasta	April	BB	33	26.1	Dry	No Rain	2014-04-25
PE126			PE126.fasta	April	M9	33	26.1	Dry	No Rain	2014-04-25
PE128			PE128.fasta	May	BB	34	26.7	Wet	No Rain	2014-05-02
PE129			PE129.fasta	May	M9	34	26.7	Wet	No Rain	2014-05-02
PE140			PE140.fasta	May	BB	34	27.2	Wet	No Rain	2014-05-30
PE141			PE141.fasta	May	M9	34	27.2	Wet	Rain	2014-05-30
PE143			PE143.fasta	June	BB	32	28.3	Wet	Rain	2014-06-06
PE144			PE144.fasta	June	M9	32	28.3	Wet	No Rain	2014-06-06
PE149			PE149.fasta	June	BB	25	28.9	Wet	No Rain	2014-06-21
PE150			PE150.fasta	June	M9	25	28.9	Wet	Rain	2014-06-21
